# Supplementary material for: Numerical investigation of seismic amplification characteristics in loess ridge region of Xiji, northwest China
Source: PLoS One. 2024 Feb 5;19(2):e0297287. doi: 10.1371/journal.pone.0297287 (PMC10843532; doi:10.1371/journal.pone.0297287)
Supplement: S1 Data — (XLSX) [file pone.0297287.s001.xlsx]

## Sheet: PGA0.1
50m-ε						60m-ε						70m-ε						80m-ε						90m-ε						100m-ε						120m-ε						150m-ε
η	1hz	2hz	5hz	10hz		η	1hz	2hz	5hz	10hz		η	1hz	2hz	5hz	10hz		η	1hz	2hz	5hz	10hz		η	1hz	2hz	5hz	10hz		η	1hz	2hz	5hz	10hz		η	1hz	2hz	5hz	10hz		η	1hz	2hz	5hz	10hz
100	1	1	1	1		100	1	1	1	1		100	1	1	1	1		100	1	1	1	1		100	1	1	1	1		100	1	1	1	1		100	1	1	1	1		100	1	1	1	1
110	1.02894	1.15341	1.02854	1.43002		110	0.991288	1.12101	1.04936	1.13614		110	0.956784	1.12499	1.21532	1.27012		110	0.939642	1.11642	1.27887	1.07475		110	0.922964	1.12275	1.27836	1.17478		110	0.86029	1.11353	1.36039	0.98227		110	0.95561	1.15029	1.19563	1.35151		110	0.936741	1.12582	1.46144	2.33155
120	1.14211	1.17828	0.948553	1.22469		120	1.03558	1.17655	1.06883	1.17342		120	0.935128	1.19629	0.950193	1.31119		120	0.928817	1.21873	1.10577	1.16688		120	0.860596	1.22852	1.21158	1.11321		120	0.80841	1.31952	1.29808	0.84102		120	0.91048	1.23068	1.12176	1.01394		120	0.926455	1.21459	1.28139	1.85773
130	1.26063	1.05473	1.03436	1.27427		130	1.08512	1.11362	1.03718	0.998748		130	0.954086	1.18854	0.90044	1.52197		130	0.947926	1.22966	1.0365	0.946248		130	0.833224	1.27917	1.04557	1.18605		130	0.78591	1.38887	1.19827	0.94889		130	0.94791	1.26707	1.33269	1.2271		130	1.02193	1.35805	1.02898	1.17574
140	1.42219	0.758933	0.980413	1.02822		140	1.15158	0.926106	0.848467	1.07115		140	1.00421	1.06677	1.16704	1.40949		140	0.994128	1.16461	1.05247	0.915229		140	0.837787	1.26997	0.923961	1.29772		140	0.85681	1.47135	1.12105	0.6353		140	1.00611	1.2932	1.25291	1.25419		140	1.12706	1.4591	1.26023	1.53104
150	1.5928	0.965807	0.752834	1.0145		150	1.23437	0.728439	1.19107	1.19555		150	1.09626	0.82092	0.811145	0.990346		150	1.08786	0.994174	1.07986	0.764147		150	0.886564	1.1639	1.18071	0.878833		150	0.96649	1.53052	1.02622	1.0871		150	1.12147	1.30297	1.09431	0.81055		150	1.0182	1.50587	1.42929	1.2902
160	1.42541	1.36918	0.699119	0.851062		160	1.31958	1.02376	0.849933	0.714978		160	1.22354	0.624443	1.37784	1.14312		160	1.19814	0.721558	0.842312	0.660231		160	0.993373	0.915318	0.953916	0.940763		160	1.12635	1.57428	1.16607	0.89684		160	1.10798	1.20887	0.99594	1.0349		160	1.11771	1.355	1.31552	1.38263
						170	1.43212	1.26096	0.728423	0.700113		170	1.36786	0.930988	0.946662	1.03837		170	1.3376	0.603194	1.4361	0.767782		170	1.16141	0.597474	0.902965	0.617862		170	1.25921	1.11667	0.8909	0.99318		170	1.06731	1.31725	1.11979	0.89425		170	1.18044	1.36923	1.10731	1.12146
												180	1.50545	1.34076	0.758887	0.577516		180	1.48423	0.950705	1.0772	0.731734		180	1.32075	0.633916	1.5192	1.11502		180	1.43834	0.78154	0.98933	0.62053		180	1.21834	1.08298	0.99155	0.62992		180	1.16945	1.50585	1.06863	1.57618
																		190	1.62704	1.34918	0.922457	0.613257		190	1.48452	1.08255	1.07817	0.413607		190	1.55847	1.07588	1.5303	0.84463		190	1.30828	0.87543	1.00123	1.10788		190	1.2095	1.65426	1.20997	1.34372
																								200	1.62456	1.47378	0.981963	0.580135		200	1.66479	1.44305	1.29263	0.74165		200	1.5311	0.91105	1.47817	0.93918		200	1.20421	1.42874	1.06332	0.98669
																														210	1.68733	1.5767	1.10553	0.581093		210	1.64499	0.98792	1.66739	0.79256		210	1.45723	1.16319	1.37208	1.56458
																																				220	1.60858	1.12335	1.00384	0.53081		220	1.69878	0.91101	1.67528	0.691231
																																				230	1.73751	1.58264	1.02045	0.625353		230	1.87841	1.16308	1.58848	1.86434
																																										240	2.09396	1.39934	1.31927	0.679424
																																										250	2.29003	1.43819	0.996847	1.04668
																																										260	1.93024	1.70879	1.13276	1.43779

## Sheet: PGA1
50m-ε						60m-ε						70m-ε						80m-ε						90m-ε						100m-ε						120m-ε						150m-ε
η	1hz	2hz	5hz	10hz		η	1hz	2hz	5hz	10hz		η	1hz	2hz	5hz	10hz		η	1hz	2hz	5hz	10hz		η	1hz	2hz	5hz	10hz		η	1hz	2hz	5hz	10hz		η	1hz	2hz	5hz	10hz		η	1hz	2hz	5hz	10hz
100	1	1	1	1		100	1	1	1	1		100	1	1	1	1		100	1	1	1	1		100	1	1	1	1		100	1	1	1	1		100	1	1	1	1		100	1	1	1	1
110	1.04531	1.12835	1.24714	1.82562		110	0.997082	1.09354	1.2356	0.822323		110	0.88851	1.09552	1.16444	1.31062		110	0.960725	1.21729	1.13943	1.47648		110	1.09	1.14662	1.16154	1.77549		110	1.08595	1.14703	1.00993	1.01987		110	0.986904	0.951464	1.16479	0.978901		110	0.867872	1.35391	1.14309	1.24582
120	1.15746	1.2058	1.17671	1.28521		120	1.00754	1.15574	1.00627	0.841249		120	0.980438	1.18897	0.962384	1.28299		120	1.11861	1.24675	1.14711	1.40408		120	1.16717	1.14662	1.04166	1.65349		120	1.21726	1.27103	0.875645	1.10686		120	1.11268	0.993931	0.833339	0.904499		120	0.999355	1.23045	1.23556	1.01742
130	1.24643	1.167	0.973349	1.10205		130	1.06312	1.19244	1.21695	0.989198		130	1.00706	1.24561	1.15781	1.35692		130	1.16516	1.31781	1.04058	1.38154		130	1.11944	1.19471	0.96807	1.50786		130	1.17039	1.3136	0.881509	1.07012		130	0.933829	1.15082	1.01712	1.08712		130	0.979693	1.2716	0.803038	1.35493
140	1.38233	0.932354	0.950484	0.961271		140	1.36112	1.13698	1.19312	0.718901		140	0.977794	1.21429	0.996796	1.05813		140	1.1083	1.29497	1.24891	1.39126		140	1.26372	1.2371	1.15947	1.32725		140	1.25943	1.43959	0.864526	1.06039		140	1.17206	1.11146	1.12279	1.02986		140	0.917219	1.48148	0.928068	0.991201
150	1.62341	0.985624	0.988888	0.853462		150	1.40143	0.858888	1.11593	0.827474		150	1.01398	1.05675	1.16391	1.29058		150	1.13835	1.1668	1.10347	1.45011		150	1.10927	1.24047	1.00714	1.43006		150	1.28412	1.43983	0.820447	1.11655		150	1.03238	0.968832	0.791886	0.62108		150	0.952717	1.48971	1.26875	1.2674
160	2.11777	1.4549	1.20476	1.28052		160	1.40857	0.943606	1.09136	0.760776		160	1.39157	0.767758	1.3091	1.01537		160	1.29271	1.08336	1.24544	1.70287		160	1.04385	1.22362	1.03703	1.48595		160	1.33171	1.56936	0.741565	1.17768		160	0.899469	1.19533	0.914295	0.85885		160	1.14091	1.58436	1.32681	1.05442
						170	1.89136	1.31367	1.47166	1.05209		170	1.47439	0.867215	1.16696	0.821507		170	1.40735	0.789294	1.25561	1.02848		170	1.31209	1.1184	1.1168	1.28799		170	1.48799	1.2831	0.732696	1.02587		170	1.07835	1.2524	1.15198	0.74231		170	1.05706	1.34156	0.866454	0.80373
												180	1.70421	1.28661	1.24977	1.34198		180	1.59886	0.884023	1.15172	1.08112		180	1.49825	1.05247	1.25713	1.34882		180	1.59776	1.12122	0.995977	1.01222		180	1.1893	0.983726	0.77966	0.702689		180	1.03799	1.17284	1.19189	1.21175
																		190	2.06791	1.43649	1.2671	1.21648		190	1.77509	0.817989	0.979329	1.21969		190	1.80786	1.03447	1.01113	1.10256		190	1.22164	1.1024	0.94991	0.860351		190	1.0323	1.1893	1.28239	0.865071
																								200	1.95472	0.934825	1.14218	1.28426		200	1.88707	1.2449	0.879145	1.02262		200	1.25735	0.958374	1.46829	0.507593		200	1.03622	1.44856	0.99807	1.09792
																														210	2.02636	1.69242	0.781178	1.0299		210	1.51238	0.950073	1.44946	0.796145		210	1.33206	1.15226	0.95253	1.12507
																																				220	1.70825	1.00713	1.31384	0.52789		220	1.20365	1.30864	1.52977	0.897043
																																				230	1.8396	1.11165	0.855249	0.953197		230	1.19926	1.31687	2.16158	1.00401
																																										240	1.97078	1.53909	1.35931	1.31406
																																										250	2.29787	1.02058	1.10723	0.947169
																																										260	2.15909	1.44856	1.16491	1.09

## Sheet: Minxian
50m		60m		70m		80m		90m		100m		120m		150
η	ε	η	ε	η	ε	η	ε	η	ε	η	ε	η	ε	η	ε
100	1	100	1	100	1	100	1	100	1	100	1	100	1	100	1
110	1.31221	110	1.46481	110	1.41426	110	1.3231	110	1.37717	110	1.34248	110	1.31726	110	1.17115
120	1.33508	120	1.23486	120	1.04132	120	1.22154	120	1.50588	120	1.63036	120	1.44259	120	0.911842
130	1.32126	130	1.19186	130	1.40124	130	1.27411	130	1.07712	130	1.501	130	1.67784	130	0.955329
140	1.29334	140	1.23081	140	1.43304	140	1.18912	140	1.36753	140	1.43654	140	1.5114	140	1.12324
150	0.941893	150	1.34237	150	1.36351	150	1.50228	150	1.48028	150	1.41939	150	1.35764	150	1.20313
160	1.54798	160	1.09255	160	1.38792	160	1.42405	160	1.49867	160	1.60365	160	1.4464	160	1.19307
		170	1.6241	170	1.09825	170	1.22459	170	1.31081	170	1.45702	170	1.61316	170	1.16864
				180	1.54085	180	1.11878	180	1.17725	180	1.51327	180	1.80265	180	1.27681
						190	1.44877	190	1.20505	190	1.29386	190	1.49167	190	1.473
								200	1.68913	200	1.15289	200	1.44534	200	1.40258
										210	1.4558	210	1.61337	210	1.18587
												220	1.34676	220	1.14036
												230	2.13567	230	1.45239
														240	1.17608
														250	1.52893
														260	1.58619
